# Supplementary material for: Hepatocyte-Specific Deletion of Betaine-Homocysteine Methyltransferase Disrupts Methionine Metabolism and Promotes the Spontaneous Development of Hepatic Steatosis
Source: Biomolecules. 2026 Apr 20;16(4):606. doi: 10.3390/biom16040606 (PMC13113975; doi:10.3390/biom16040606)
Supplement: Supplementary file 1 [file biomolecules-16-00606-s001.zip]

Archive with 2 entries (2 files):
- Supplementary Figure S1,S2,S3 Table S1,S2.pdf
- Supplementary File S1-Supporting Western blots.pdf
